# Supplementary material for: A web-based nomogram model for predicting the overall survival of hepatocellular carcinoma patients with external beam radiation therapy: A population study based on SEER database and a Chinese cohort
Source: Front Endocrinol (Lausanne). 2023 Jan 31;14:1070396. doi: 10.3389/fendo.2023.1070396 (PMC9927006; doi:10.3389/fendo.2023.1070396)
Supplement: Supplementary file 1 [file DataSheet_1.zip]

Archive with 4 entries (3 files):
- supplementary material/
- supplementary material/External validation.csv
- supplementary material/Internal validation cohort.csv
- supplementary material/Training cohort cohort.csv
