# Supplementary material for: A web-based nomogram model for predicting the overall survival of hepatocellular carcinoma patients with external beam radiation therapy: A population study based on SEER database and a Chinese cohort
Source: Front Endocrinol (Lausanne). 2023 Jan 31;14:1070396. doi: 10.3389/fendo.2023.1070396 (PMC9927006; doi:10.3389/fendo.2023.1070396)
Supplement: Supplementary file 1 [file DataSheet_1.zip › supplementary material/External validation.csv]

OS	Censor	Sex	Age	AFP	Surgery	Chemotherapy	Size	T.stage	N.stage	M.stage
11.7	1	0	0	0	0	1	2	1	0	1
16.1	1	0	0	0	0	1	0	0	0	0
11.5	1	0	0	1	0	0	2	1	0	0
17	1	0	0	0	1	1	0	0	0	0
34.1	1	0	0	1	0	1	1	0	0	0
5.5	1	0	0	1	0	0	2	1	0	1
30.5	1	0	1	1	0	0	2	1	0	1
8.7	1	0	0	1	0	0	1	1	0	0
63	1	0	0	0	0	0	1	0	0	0
14.7	1	0	0	1	0	0	0	0	0	0
9.2	1	1	0	0	0	0	1	0	1	1
29.2	1	1	1	0	0	0	0	0	0	0
5	1	0	0	1	0	0	1	1	0	0
12.4	1	0	1	0	1	0	1	0	0	0
12.2	1	0	1	1	0	1	2	1	0	0
13.5	1	0	0	1	0	0	1	0	0	1
53	0	0	0	0	1	0	0	1	0	0
13.5	1	0	0	1	0	0	2	1	0	1
5.2	1	0	0	0	0	0	1	0	0	1
18.3	1	0	0	0	0	1	2	1	1	1
16.3	1	0	0	1	0	0	2	1	0	0
12	1	1	1	0	0	0	1	1	1	1
50	0	1	1	0	0	0	0	1	0	0
12.9	1	0	0	0	0	0	2	1	0	1
17.7	1	1	1	1	0	0	1	0	0	0
26	1	0	0	0	0	1	1	0	0	0
17.9	1	0	1	0	0	0	0	0	0	1
8	1	1	0	1	0	0	1	0	1	1
44	1	1	1	0	0	0	0	0	0	0
16.3	1	0	0	0	0	0	1	1	1	1
44	0	0	1	0	0	0	0	0	0	0
35.1	1	0	0	0	0	0	0	0	0	0
10.5	1	0	1	1	0	0	1	0	0	0
28.2	1	1	0	1	0	0	0	0	0	0
2.7	1	0	0	1	0	0	2	1	1	1
24.8	1	0	0	0	1	0	0	0	0	0
16.1	1	0	0	1	0	0	0	1	1	1
6.5	1	1	1	0	0	0	1	1	1	1
14.1	1	1	0	2	0	1	1	0	0	1
40	0	0	1	0	0	0	1	0	0	0
18.8	1	0	0	0	1	1	0	0	0	1
4	1	0	0	1	0	0	0	0	0	1
14.9	1	0	1	1	0	0	0	0	0	0
14.2	1	0	0	1	0	0	1	0	0	0
2.4	1	0	1	1	0	0	1	0	0	1
2.8	1	0	1	1	0	0	2	1	0	1
38	0	0	1	0	1	0	0	0	0	0
27.3	1	0	1	1	0	0	0	0	0	0
27.1	1	0	0	0	0	0	1	0	0	0
		0	0	2	0	0	0	0	0	1
9.2	1	0	0	1	0	1	1	1	0	0
13.7	1	0	1	0	0	1	0	0	0	0
10.7	1	0	1	1	0	0	0	0	0	0
34.2	0	0	0	0	0	0	0	0	0	0
18	1	0	0	1	0	0	2	1	0	0
33	0	0	1	0	0	0	1	0	0	0
15.3	1	0	0	1	0	0	1	1	0	0
32.5	0	1	0	1	0	1	0	1	0	0
13.7	1	0	1	0	0	0	0	0	0	0
5.2	1	0	0	0	0	0	2	1	0	1
30	0	1	0	1	0	0	2	1	0	1
26	0	0	0	0	1	1	0	0	0	0
1.6	1	0	0	1	0	0	1	1	0	1
9.3	1	0	0	1	0	0	1	1	0	1
28.5	0	0	1	0	0	1	1	1	1	1
23	1	0	0	0	0	0	1	0	0	1
12.1	1	0	0	0	0	0	2	1	0	1
12.7	1	1	1	1	0	0	1	0	0	0
6.5	1	1	0	1	0	0	2	1	0	1
11.7	1	0	1	1	0	0	1	0	0	1
34.5	1	0	1	0	0	0	1	0	0	1
25	0	0	0	0	1	0	2	1	0	0
23	0	0	0	0	1	0	0	0	0	0
10.3	1	0	0	1	0	0	0	0	0	0
19	0	0	1	1	0	0	1	0	0	0
18.3	0	1	1	0	0	0	1	0	0	0
11	1	0	1	0	0	0	1	0	0	0
20	0	0	1	0	0	0	0	0	0	0
7	1	0	0	1	0	0	0	0	0	0
19.2	0	0	1	0	0	0	1	0	0	0
4	1	0	1	0	0	0	0	1	0	0
4	1	0	1	0	0	0	0	1	0	0
19	0	0	1	1	0	0	2	1	0	1
17	0	0	0	0	0	0	0	0	1	1
3	1	0	0	1	0	0	0	1	0	0
13	0	0	0	1	1	0	0	1	1	1
12	0	1	1	1	0	0	1	1	0	1
12	0	0	0	0	1	0	1	1	1	1
12	0	0	1	2	0	0	0	0	0	0
9	0	0	0	0	0	0	0	1	0	1
8	0	0	0	1	1	0	2	1	1	1
7	0	0	1	0	1	0	0	1	0	0
4	1	0	0	1	0	0	2	1	0	0
6	0	0	0	1	0	0	2	1	1	1
5	0	0	0	0	0	0	0	0	0	0
