# Supplementary material for: A web-based nomogram model for predicting the overall survival of hepatocellular carcinoma patients with external beam radiation therapy: A population study based on SEER database and a Chinese cohort
Source: Front Endocrinol (Lausanne). 2023 Jan 31;14:1070396. doi: 10.3389/fendo.2023.1070396 (PMC9927006; doi:10.3389/fendo.2023.1070396)
Supplement: Supplementary file 1 [file DataSheet_1.zip › supplementary material/Internal validation cohort.csv]

OS	Censor	Age	Sex	Race	Grade	Stage	T.stage	N.stage	M.stage	Surgery	Chemotherapy	AFP	Size
13	1	1	1	0	2	1	0	0	0	0	1	1	0
7	1	0	0	1	0	2	1	0	0	0	1	2	2
7	1	1	1	2	1	3	0	1	1	0	1	2	1
20	1	1	0	0	2	0	0	0	0	1	1	2	0
5	1	1	0	0	2	3	0	0	1	0	1	2	0
1	1	1	0	2	0	3	0	0	1	0	0	2	2
36	1	0	1	2	2	1	0	0	0	1	0	2	0
40	1	1	0	0	2	1	0	0	0	1	1	1	0
12	1	1	0	0	2	1	0	0	0	0	1	2	0
103	0	0	0	2	0	1	0	0	0	1	0	0	0
32	1	1	0	2	0	0	0	0	0	1	0	1	0
27	1	1	0	0	2	3	0	0	1	0	1	0	0
12	1	1	0	0	0	3	1	0	1	0	1	0	2
2	1	1	0	0	2	3	0	1	1	0	0	1	0
5	1	1	0	0	2	3	0	0	1	0	0	0	1
7	1	1	0	2	2	3	0	0	1	0	1	1	1
33	1	1	0	0	2	2	1	0	0	0	1	1	1
2	1	1	0	0	2	3	0	0	1	0	1	1	0
4	1	1	0	0	0	3	0	0	1	0	0	2	0
1	1	1	0	1	2	3	0	0	1	0	0	1	0
12	1	0	0	0	2	2	1	1	0	0	1	1	0
1	1	0	0	0	2	3	1	0	1	0	0	1	1
32	0	0	1	0	2	0	0	0	0	0	1	0	0
20	1	0	1	0	1	3	0	1	1	1	1	2	1
11	1	1	0	0	1	0	0	0	0	0	0	1	0
7	1	1	0	0	0	0	0	0	0	0	0	0	1
2	1	1	0	0	1	3	1	0	1	0	0	1	2
0	1	1	1	2	2	2	1	0	0	0	0	2	1
1	1	0	0	0	1	3	1	1	1	0	0	2	1
13	1	0	1	0	1	2	1	0	0	1	1	2	2
16	1	1	0	0	2	2	1	0	0	0	0	2	1
40	0	1	1	0	0	0	0	0	0	0	0	2	0
7	1	0	0	0	0	3	1	0	1	0	1	1	1
0	1	0	0	1	0	3	1	0	1	0	0	2	0
29	1	1	0	0	2	3	1	0	1	0	1	1	1
82	0	0	1	0	2	0	0	0	0	0	1	1	0
1	1	0	0	0	2	3	1	1	1	0	0	1	0
30	1	1	0	2	2	1	0	0	0	0	1	2	0
41	1	1	0	0	0	0	0	0	0	1	0	0	2
1	1	0	0	0	2	3	1	0	1	0	0	2	0
6	1	1	0	0	2	3	1	0	1	0	1	1	2
2	1	1	0	0	2	3	1	1	1	0	0	0	2
3	1	1	0	1	2	3	1	1	1	0	0	1	2
9	1	1	0	1	2	3	0	0	1	0	1	2	0
7	1	1	1	1	2	3	0	0	1	0	1	0	0
9	1	1	1	1	2	2	1	0	0	0	0	2	1
11	1	1	0	0	2	0	0	0	0	1	0	2	2
2	1	0	0	0	0	2	1	0	0	0	0	2	1
7	1	1	1	1	0	0	0	0	0	0	1	2	2
14	1	1	1	0	2	3	1	1	1	0	1	2	2
57	1	1	0	2	0	2	1	0	0	1	0	2	2
10	1	1	1	0	2	2	1	0	0	0	1	2	1
7	1	0	0	0	2	2	1	0	0	0	0	2	0
9	1	1	0	1	2	0	0	0	0	0	0	2	0
5	1	0	0	2	0	1	0	0	0	1	0	2	0
1	1	1	0	0	2	3	0	0	1	0	0	2	0
21	1	1	0	0	0	1	0	0	0	1	0	2	0
29	1	1	1	0	0	1	0	0	0	1	0	2	2
0	1	1	0	0	2	3	1	0	1	0	0	2	1
61	0	1	1	0	2	0	0	0	0	0	0	1	0
62	1	1	0	0	2	2	1	0	0	0	0	1	1
8	1	0	1	1	0	2	1	0	0	0	0	1	2
17	1	1	0	0	0	1	0	0	0	1	0	2	0
6	1	1	0	1	2	0	0	0	0	0	0	1	0
3	1	0	0	1	0	3	1	0	1	0	1	1	2
14	1	0	0	0	2	0	0	0	0	0	0	1	0
5	1	1	0	1	0	3	1	1	1	0	1	1	2
17	1	1	0	1	1	3	0	0	1	0	1	2	0
48	1	0	1	0	2	3	0	0	1	0	1	2	0
1	1	1	1	0	2	3	1	0	1	0	0	1	1
12	1	1	1	0	2	0	0	0	0	0	1	0	0
67	0	0	0	0	0	1	0	0	0	1	0	0	0
1	1	0	0	0	2	3	0	0	1	0	0	1	2
3	1	0	0	0	1	2	1	0	0	0	0	1	2
13	1	0	0	0	2	0	0	0	0	0	0	0	0
8	1	0	1	0	1	3	1	1	1	0	1	1	2
41	0	0	1	0	0	1	0	0	0	0	0	1	0
5	1	1	1	2	0	2	1	0	0	1	1	1	2
7	1	0	0	2	2	3	0	0	1	0	0	1	0
9	1	0	1	0	2	3	0	0	1	1	0	1	0
20	1	1	0	2	2	3	0	0	1	0	1	1	2
10	0	1	0	2	2	3	1	0	1	0	1	1	0
55	0	1	0	2	0	0	0	0	0	0	1	1	0
103	0	1	1	0	2	1	0	0	0	0	1	0	0
17	1	0	0	0	2	3	0	1	1	0	1	2	0
2	1	1	0	0	2	2	1	0	0	0	0	2	1
8	1	1	1	0	2	1	0	0	0	0	0	2	1
44	1	1	0	0	2	2	0	1	0	0	0	2	0
148	0	0	0	1	2	3	1	1	1	0	1	2	1
17	1	1	0	0	2	0	0	0	0	0	1	2	0
11	1	1	1	0	2	0	0	0	0	0	1	2	0
12	1	0	0	1	2	2	1	0	0	0	1	2	1
9	1	0	0	0	2	1	0	0	0	0	1	2	0
23	1	0	0	0	0	0	0	0	0	0	1	1	0
5	1	1	0	0	2	1	0	0	0	0	1	2	1
26	1	1	0	0	0	1	0	0	0	0	1	2	0
9	1	1	0	0	2	0	0	0	0	0	1	2	0
2	1	0	0	1	2	3	0	0	1	0	0	2	0
65	1	0	0	0	2	0	0	0	0	0	1	0	0
10	1	0	0	0	2	0	0	0	0	0	1	0	0
25	1	0	0	0	2	1	0	0	0	0	1	0	0
5	1	0	0	0	2	0	0	0	0	0	1	1	0
16	1	1	0	0	2	1	0	0	0	0	1	1	0
26	1	0	0	0	2	0	0	0	0	0	1	1	0
5	1	0	0	0	0	3	1	0	1	0	1	1	2
62	1	0	0	0	2	0	0	0	0	0	1	1	0
4	1	1	0	0	2	3	0	0	1	0	1	1	0
21	1	1	1	0	2	0	0	0	0	0	0	1	0
62	1	0	0	0	2	0	0	0	0	0	1	0	1
92	0	1	0	0	2	0	0	0	0	0	1	1	0
60	0	0	0	0	2	0	0	0	0	0	0	2	0
27	1	0	1	0	2	2	1	0	0	0	0	1	0
50	0	1	0	0	2	0	0	0	0	0	1	0	0
2	1	1	0	0	0	3	1	0	1	0	1	2	2
9	1	1	0	0	0	0	0	0	0	0	0	0	0
5	1	1	0	0	0	0	0	0	0	0	0	0	0
9	1	1	0	0	1	2	0	1	0	1	1	2	1
16	1	1	1	0	2	0	0	0	0	0	0	2	0
27	1	1	0	0	1	2	1	0	0	0	0	2	0
42	1	1	1	0	1	2	1	0	0	0	1	2	2
10	1	1	0	0	2	0	0	0	0	0	0	1	0
74	0	0	0	0	2	1	0	0	0	1	1	0	0
14	1	1	0	0	0	3	0	0	1	0	1	1	1
5	1	1	1	0	2	3	0	0	1	0	0	2	1
0	1	1	0	0	0	3	0	0	1	0	0	0	0
21	1	0	0	0	0	1	0	0	0	1	1	2	1
0	1	1	0	0	0	3	0	0	1	0	0	0	1
39	1	1	0	2	2	3	0	0	1	0	1	2	1
8	1	1	1	0	0	2	1	0	0	0	0	1	1
8	1	0	1	1	2	3	1	1	1	0	1	2	1
2	1	0	0	0	2	3	0	0	1	0	0	2	0
49	1	1	0	2	0	1	0	0	0	0	1	2	0
4	1	1	1	0	2	1	0	0	0	0	1	1	0
0	1	1	0	0	2	3	0	0	1	0	0	0	2
10	1	1	0	2	2	0	0	0	0	0	1	1	0
63	1	0	0	2	2	0	0	0	0	1	0	1	0
11	1	1	1	0	2	0	0	0	0	0	0	1	0
77	0	1	0	0	2	0	0	0	0	1	0	1	0
5	1	1	0	0	0	3	0	0	1	0	1	1	1
30	1	0	0	0	2	0	0	0	0	1	1	1	0
12	1	1	1	0	2	1	0	0	0	0	0	1	0
15	1	0	0	0	1	0	0	0	0	0	0	1	0
12	1	1	0	0	2	0	0	0	0	0	0	0	0
36	1	1	0	0	2	1	0	0	0	0	1	1	0
4	1	1	0	0	2	2	1	1	0	0	0	0	1
6	1	1	0	0	0	1	0	0	0	1	1	0	0
6	1	1	0	0	0	3	1	1	1	0	0	0	1
38	0	1	0	2	0	1	0	0	0	0	0	0	0
5	1	0	0	0	2	3	0	0	1	0	1	1	0
5	1	1	0	0	2	2	1	0	0	0	0	2	1
3	1	1	1	0	0	3	1	0	1	0	0	2	1
15	1	1	0	0	0	3	1	0	1	0	1	0	2
13	1	0	0	0	0	2	0	1	0	1	0	2	2
7	1	0	0	1	0	2	1	1	0	0	0	2	1
1	1	0	0	1	0	0	0	0	0	1	1	2	0
146	0	0	0	0	0	0	0	0	0	1	1	2	0
20	1	1	0	0	0	3	0	0	1	0	0	2	0
8	1	1	1	1	2	3	1	0	1	0	0	2	1
6	1	0	0	1	0	3	1	0	1	0	0	2	1
7	1	0	0	0	0	3	0	0	1	0	0	2	0
2	1	0	0	2	0	2	1	0	0	0	0	2	1
16	1	0	0	2	2	2	1	0	0	0	1	2	1
76	1	1	0	1	2	0	0	0	0	0	1	1	0
2	1	1	0	1	2	3	1	1	1	0	0	1	2
6	1	0	0	2	2	1	0	0	0	0	1	1	0
5	1	1	0	1	2	2	1	0	0	0	1	1	0
3	1	0	0	0	2	3	0	0	1	0	0	1	0
31	1	0	0	1	2	1	0	0	0	1	1	2	0
2	1	1	0	0	2	3	0	0	1	0	1	1	2
9	1	0	0	2	2	3	0	1	1	0	1	2	0
48	1	1	0	0	2	3	1	0	1	0	1	2	1
5	1	0	0	2	2	3	1	1	1	0	0	2	2
120	0	1	0	0	2	0	0	0	0	1	0	2	0
61	1	1	1	2	2	0	0	0	0	0	1	2	0
3	1	0	0	0	2	3	0	0	1	0	0	1	1
51	1	1	0	0	2	1	0	0	0	0	1	0	0
1	1	1	0	0	0	3	1	1	1	0	0	2	1
22	1	1	0	0	0	3	1	0	1	0	1	2	1
2	1	1	0	1	2	3	1	0	1	0	0	1	1
22	1	0	0	0	2	3	0	0	1	0	1	2	0
5	1	1	0	2	2	2	1	0	0	0	1	1	1
10	1	0	0	0	0	2	1	0	0	0	1	2	1
3	1	1	0	0	2	3	0	0	1	0	0	2	0
13	1	1	0	1	0	3	0	0	1	0	0	2	1
2	1	1	0	0	2	3	0	1	1	0	0	2	0
6	1	0	0	1	0	2	1	0	0	0	0	2	1
9	1	0	0	0	0	3	0	0	1	0	0	2	0
150	0	0	0	2	1	1	0	0	0	1	1	2	2
5	1	0	0	0	2	3	0	0	1	0	0	2	2
6	1	1	0	0	2	3	0	0	1	0	0	2	0
7	1	0	0	2	2	3	0	0	1	0	0	2	1
80	1	1	0	1	0	2	1	1	0	0	0	2	2
31	1	1	0	0	2	0	0	0	0	0	0	0	1
17	1	0	0	0	1	0	0	0	0	1	0	1	0
18	1	1	1	2	2	0	0	0	0	0	0	1	0
21	1	1	0	1	2	1	0	0	0	0	0	0	0
3	1	1	0	2	0	1	0	0	0	1	1	1	2
3	1	1	0	0	2	3	0	0	1	0	1	2	0
17	1	1	0	2	2	3	0	0	1	0	1	2	1
25	1	1	0	0	2	3	1	0	1	0	1	1	1
3	1	1	0	2	0	3	0	0	1	0	0	1	0
51	0	0	0	0	2	2	1	0	0	0	0	2	0
47	0	1	0	0	0	0	0	0	0	0	1	1	0
21	1	1	0	0	1	0	0	0	0	0	0	2	2
4	1	1	0	2	0	3	1	1	1	0	1	0	2
0	1	1	1	0	2	3	1	0	1	0	0	2	2
2	1	1	0	0	2	3	0	0	1	0	0	2	0
9	0	0	0	0	2	3	0	0	1	0	1	2	2
9	1	1	1	0	2	0	0	0	0	0	0	2	1
38	1	1	1	0	0	0	0	0	0	1	1	2	0
5	1	1	0	0	0	0	0	0	0	0	1	2	2
8	1	1	0	2	1	3	1	0	1	1	0	2	2
8	1	1	0	0	2	3	0	0	1	0	1	2	2
4	1	1	0	0	2	3	1	0	1	0	0	2	2
44	1	1	0	2	2	1	0	0	0	0	0	2	0
12	1	1	0	0	2	0	0	0	0	0	0	2	0
32	1	0	0	0	2	0	0	0	0	1	0	2	0
18	1	0	0	2	2	3	1	0	1	0	0	2	1
10	1	0	0	0	2	3	0	0	1	0	0	2	1
3	1	0	0	2	2	3	0	0	1	0	0	2	1
18	1	0	0	0	2	3	0	0	1	0	1	2	0
10	1	1	0	0	2	3	0	0	1	0	0	2	0
11	1	1	0	0	1	2	0	1	0	1	1	2	0
143	0	1	1	0	0	0	0	0	0	1	0	2	1
130	0	1	0	0	2	0	0	0	0	0	0	2	0
5	1	0	0	0	2	2	1	0	0	0	1	2	1
5	1	1	0	0	0	3	0	0	1	0	1	2	2
9	1	1	0	0	1	3	0	0	1	0	0	2	1
5	1	1	0	0	2	3	1	1	1	0	0	2	1
5	1	1	1	2	2	2	1	0	0	0	0	2	1
2	1	1	0	0	2	3	1	0	1	0	1	2	2
79	1	1	0	0	2	0	0	0	0	0	1	2	1
7	1	0	0	2	0	3	1	0	1	0	0	2	2
61	1	1	1	0	2	1	0	0	0	0	1	2	0
36	1	1	1	0	0	2	0	1	0	0	1	2	1
6	1	1	1	0	1	3	1	1	1	0	1	2	1
4	1	1	0	1	0	3	1	1	1	0	1	2	2
2	1	0	0	0	1	3	0	0	1	0	0	2	0
4	1	0	1	0	2	3	1	0	1	0	1	2	1
4	1	0	0	1	2	2	1	0	0	0	1	1	1
31	1	1	0	0	2	0	0	0	0	0	0	1	0
24	1	1	0	0	2	0	0	0	0	0	1	1	0
20	1	0	0	1	0	0	0	0	0	0	0	1	0
9	1	0	0	2	0	1	0	0	0	0	1	1	0
4	0	1	0	2	0	3	1	1	1	0	1	1	2
6	1	1	0	0	2	0	0	0	0	0	0	1	0
4	1	0	0	0	2	2	1	0	0	0	0	1	2
27	1	1	0	0	2	3	0	0	1	0	1	1	1
0	1	1	0	0	2	3	0	0	1	0	0	1	0
94	0	1	1	0	2	0	0	0	0	1	1	2	0
20	1	0	0	0	0	0	0	0	0	0	0	1	0
5	1	1	0	0	2	3	0	0	1	0	0	2	0
12	1	1	1	0	2	0	0	0	0	0	0	1	0
0	1	0	1	0	2	3	1	1	1	0	0	1	1
14	1	1	1	0	2	3	0	0	1	0	0	2	0
30	1	1	1	0	0	2	1	0	0	1	1	2	1
1	1	0	0	0	2	3	1	0	1	0	0	1	1
61	1	0	0	0	2	0	0	0	0	1	1	0	0
37	1	0	0	0	2	0	0	0	0	0	1	0	0
47	1	1	0	0	2	0	0	0	0	0	0	1	2
2	1	1	0	0	2	3	1	0	1	0	0	1	1
14	1	1	0	0	2	1	0	0	0	0	1	0	0
36	1	1	0	0	2	0	0	0	0	0	0	1	0
17	1	0	0	0	2	3	1	0	1	0	1	0	2
9	1	1	0	2	0	3	1	1	1	0	1	1	1
5	1	1	0	0	2	3	0	0	1	0	1	1	1
32	1	1	0	0	0	0	0	0	0	1	0	0	0
1	1	0	0	0	2	3	1	0	1	0	0	1	1
9	1	0	1	0	2	1	0	0	0	0	0	1	0
33	1	1	1	2	2	0	0	0	0	0	0	2	1
69	0	0	0	0	2	1	0	0	0	0	1	1	0
42	1	0	0	0	2	0	0	0	0	0	1	1	0
18	1	1	0	0	2	0	0	0	0	0	0	1	0
0	1	1	0	0	2	3	0	0	1	0	1	1	0
2	1	0	0	0	2	3	0	0	1	0	0	1	1
11	1	0	0	2	2	3	1	0	1	0	1	1	2
8	1	0	1	0	1	0	0	0	0	0	1	1	0
5	1	0	0	0	2	3	0	0	1	0	0	1	0
14	1	1	0	1	1	3	0	0	1	0	1	1	0
4	1	1	0	0	1	3	0	0	1	0	1	0	0
66	0	1	0	0	2	0	0	0	0	0	0	0	0
2	1	1	0	0	2	3	1	0	1	0	1	1	1
26	1	0	1	0	2	0	0	0	0	0	1	1	0
62	0	1	0	0	2	0	0	0	0	0	0	0	0
0	1	1	0	1	2	2	1	0	0	0	0	1	0
3	1	1	0	0	2	3	1	0	1	0	0	2	1
57	1	1	0	0	0	0	0	0	0	0	1	2	1
6	1	1	0	0	2	3	1	1	1	0	1	1	1
7	1	0	0	0	2	3	0	0	1	0	1	1	0
4	1	0	1	0	2	3	1	0	1	0	0	1	1
38	1	0	1	0	2	0	0	0	0	0	0	1	0
47	0	1	0	0	0	1	0	0	0	1	0	1	0
1	1	1	0	0	2	3	0	0	1	0	1	0	0
5	1	1	0	0	2	1	0	0	0	0	0	2	0
15	1	0	0	0	2	0	0	0	0	0	0	2	0
17	1	1	0	0	2	0	0	0	0	0	1	1	0
19	1	1	0	0	0	2	1	0	0	0	1	1	1
41	0	1	0	0	2	0	0	0	0	0	0	1	0
12	1	1	0	0	0	0	0	0	0	0	1	1	1
22	1	1	0	0	0	1	0	0	0	0	1	1	0
48	0	0	0	0	2	0	0	0	0	0	0	0	0
5	1	1	1	2	2	3	0	0	1	0	1	1	0
40	0	1	0	1	2	0	0	0	0	0	0	0	0
43	0	0	0	0	2	1	0	0	0	1	0	1	0
34	1	1	0	0	2	1	0	0	0	0	1	0	0
50	0	1	0	0	2	0	0	0	0	1	0	0	0
32	1	1	0	0	2	1	0	0	0	0	0	2	0
12	1	1	0	0	2	1	0	0	0	0	0	1	0
18	1	1	0	0	2	3	0	0	1	0	1	2	1
29	1	1	1	0	2	0	0	0	0	0	0	1	0
10	1	1	0	0	2	1	0	0	0	0	0	1	1
29	0	1	0	2	0	0	0	0	0	0	0	1	0
36	0	1	1	0	1	0	0	0	0	0	1	1	0
20	1	1	0	0	2	1	0	0	0	0	0	2	0
90	1	1	1	0	1	0	0	0	0	1	0	2	0
1	1	1	0	0	1	3	1	1	1	0	0	2	1
0	1	0	0	0	2	3	1	0	1	0	0	2	1
6	1	0	1	0	1	3	1	1	1	0	1	1	2
4	1	1	0	0	2	2	1	0	0	0	0	1	1
4	1	0	0	0	1	2	1	0	0	0	1	1	1
3	1	1	0	1	1	3	1	0	1	0	0	1	1
5	1	0	0	0	2	1	0	0	0	0	1	2	0
17	1	0	0	0	2	3	1	0	1	0	1	1	1
56	0	1	0	0	2	0	0	0	0	0	1	2	0
29	1	1	0	1	2	0	0	0	0	0	1	2	1
1	1	1	0	0	0	3	0	0	1	0	0	2	1
10	1	1	0	0	2	0	0	0	0	0	1	1	1
5	1	1	0	0	2	3	0	0	1	0	0	2	0
22	1	0	0	0	2	2	1	0	0	0	1	1	1
4	1	0	0	1	0	3	0	0	1	0	0	2	1
0	1	0	0	1	2	3	0	0	1	0	0	2	0
4	1	1	0	0	1	2	1	0	0	0	0	2	0
36	1	0	0	1	0	1	0	0	0	0	1	2	0
6	1	0	0	0	0	2	1	0	0	0	1	2	1
1	1	0	0	2	1	2	1	0	0	0	0	2	2
1	1	1	0	0	1	3	0	0	1	0	0	2	1
18	1	0	1	1	2	2	1	0	0	1	1	2	1
11	1	1	0	1	0	3	0	0	1	0	0	1	0
13	1	1	0	0	0	3	1	0	1	0	1	2	0
10	1	0	1	0	2	2	1	0	0	0	1	1	1
86	1	1	0	0	2	2	1	0	0	1	0	1	0
0	1	1	0	1	2	3	0	0	1	0	0	2	0
1	1	1	0	0	0	2	1	0	0	0	0	1	2
7	1	1	0	0	2	3	0	0	1	0	0	2	0
2	1	0	0	0	2	3	0	0	1	0	1	1	0
1	1	1	0	2	2	3	0	0	1	0	1	0	1
6	1	1	0	1	2	3	0	0	1	0	1	1	0
8	1	0	0	1	2	3	1	0	1	0	1	0	1
3	1	0	0	1	2	3	1	0	1	0	0	1	1
10	1	1	0	1	2	3	1	0	1	1	0	1	2
8	1	0	0	1	1	3	0	0	1	0	0	2	0
4	1	1	0	1	2	3	1	0	1	0	1	1	0
97	1	1	0	0	2	0	0	0	0	0	0	2	0
41	0	1	0	2	2	2	1	0	0	0	0	2	0
1	1	1	0	0	2	3	1	0	1	0	0	1	0
10	1	1	0	1	2	3	0	0	1	0	0	0	0
65	0	1	0	0	0	2	1	0	0	1	1	0	1
40	1	1	1	0	0	1	0	0	0	1	0	2	0
12	1	1	0	0	2	3	1	0	1	0	1	2	0
13	1	0	0	2	1	2	1	0	0	1	1	2	1
7	1	1	0	0	2	3	1	0	1	0	0	2	1
2	1	1	0	2	2	1	0	0	0	0	0	2	1
2	1	0	0	0	2	3	1	1	1	0	0	2	0
7	1	1	1	0	0	0	0	0	0	0	0	0	0
4	1	1	0	0	2	3	1	0	1	0	1	2	1
2	1	1	0	0	2	3	1	1	1	0	1	2	1
62	1	1	0	0	0	0	0	0	0	1	1	2	0
9	1	0	0	0	0	3	1	0	1	0	1	2	2
12	1	1	0	0	2	2	1	0	0	0	1	1	2
15	1	1	0	1	0	3	0	0	1	0	1	1	2
25	1	1	0	0	1	2	1	1	0	1	0	2	1
18	1	0	0	1	0	2	1	0	0	0	1	2	1
15	1	1	0	0	2	2	1	0	0	0	1	2	2
20	1	1	0	0	2	2	0	1	0	0	1	2	0
2	1	0	0	1	0	3	1	0	1	0	0	2	1
2	1	0	1	1	2	2	1	0	0	0	0	2	2
79	1	1	1	0	0	0	0	0	0	0	0	2	0
3	1	0	0	1	2	2	1	0	0	0	1	2	1
2	1	0	0	0	2	3	0	0	1	1	1	2	2
8	1	0	0	0	2	2	1	1	0	0	1	2	1
5	1	0	0	0	2	3	1	0	1	0	0	2	0
15	1	1	0	0	2	3	1	0	1	0	0	2	1
6	1	0	0	0	2	0	0	0	0	0	0	2	1
38	1	0	0	1	2	2	1	0	0	0	1	2	1
12	1	1	0	0	0	1	0	0	0	0	1	2	0
15	1	0	0	0	2	2	1	0	0	1	0	2	1
105	0	0	0	0	2	1	0	0	0	0	1	1	0
2	1	0	0	0	2	3	0	0	1	0	0	1	1
6	1	1	0	1	2	3	0	0	1	0	0	2	1
49	1	1	0	0	2	3	1	0	1	0	1	2	2
35	1	1	0	0	0	0	0	0	0	0	0	0	0
3	1	1	0	0	2	3	0	0	1	0	0	1	0
19	1	0	0	0	2	2	1	0	0	0	1	1	0
2	1	1	0	0	2	3	0	0	1	0	0	2	0
13	1	0	0	0	2	2	1	1	0	0	1	1	2
15	1	1	0	0	2	2	1	1	0	0	1	2	2
15	1	1	1	0	2	0	0	0	0	1	0	1	0
2	1	1	0	1	2	2	1	0	0	0	0	1	1
20	1	1	0	0	2	2	1	1	0	0	1	1	0
2	1	1	0	0	2	2	1	1	0	0	0	1	2
1	1	0	0	0	2	2	1	1	0	0	0	1	1
56	0	0	0	0	2	0	0	0	0	0	1	0	1
32	1	1	1	0	0	2	1	0	0	1	0	2	2
16	1	1	0	0	0	3	0	1	1	0	1	1	1
3	1	0	0	0	2	2	1	0	0	0	0	0	1
16	1	0	0	0	1	1	0	0	0	0	1	1	1
6	1	1	0	0	2	3	1	0	1	0	0	2	2
7	1	1	0	0	2	1	0	0	0	0	1	1	0
36	0	1	0	0	2	1	0	0	0	0	0	2	0
28	1	0	0	1	2	3	0	0	1	0	0	2	0
3	1	1	0	0	2	3	0	0	1	0	0	1	0
15	1	0	0	1	2	2	1	0	0	0	1	2	1
4	1	0	0	1	1	3	1	0	1	0	1	1	2
9	1	0	0	1	2	3	0	1	1	0	1	2	0
13	1	1	0	0	2	3	1	0	1	1	1	2	1
18	1	0	0	0	2	3	1	0	1	0	1	1	2
3	1	0	0	0	2	3	1	1	1	0	0	1	0
6	1	0	0	1	2	3	1	0	1	0	1	1	1
8	1	1	1	0	1	0	0	0	0	1	0	2	0
34	1	1	0	0	2	2	0	1	0	0	1	1	1
1	1	0	0	0	2	2	1	0	0	0	0	2	1
18	1	1	0	0	2	3	1	1	1	0	1	1	1
18	1	0	0	0	0	2	1	0	0	1	0	2	1
3	1	0	0	0	2	2	1	1	0	0	0	1	1
14	1	1	0	2	2	3	1	0	1	0	1	2	1
36	1	1	0	0	2	0	0	0	0	0	1	1	1
2	1	0	0	0	2	3	1	1	1	0	1	0	1
2	1	1	1	0	2	3	1	0	1	0	0	1	1
11	1	1	0	0	0	3	1	0	1	0	1	1	1
