# Supplementary material for: A web-based nomogram model for predicting the overall survival of hepatocellular carcinoma patients with external beam radiation therapy: A population study based on SEER database and a Chinese cohort
Source: Front Endocrinol (Lausanne). 2023 Jan 31;14:1070396. doi: 10.3389/fendo.2023.1070396 (PMC9927006; doi:10.3389/fendo.2023.1070396)
Supplement: Supplementary file 1 [file DataSheet_1.zip › supplementary material/Training cohort cohort.csv]

OS	Censor	Age	Sex	Race	Grade	T.stage	N.stage	M.stage	Surgery	Chemotherapy	AFP	Size
94	0	1	1	0	0	0	0	0	0	1	0	1
1	1	1	1	1	2	0	0	0	0	0	2	1
5	1	1	0	0	2	1	0	0	0	1	2	2
38	1	1	0	1	2	0	0	0	0	0	2	0
1	1	1	0	0	2	0	1	1	0	0	2	0
3	1	1	0	0	2	0	0	1	0	0	2	2
21	1	0	0	0	0	0	0	0	1	1	2	0
12	1	0	0	0	2	0	1	0	0	1	0	0
2	1	0	0	0	1	1	0	1	0	1	2	1
2	1	0	0	1	1	1	0	1	0	1	2	2
6	1	0	0	0	2	1	0	1	0	0	2	1
3	1	1	0	2	0	1	0	0	0	1	2	2
80	1	1	0	2	0	0	0	0	1	0	2	1
5	1	0	0	2	1	0	0	1	0	1	2	1
4	1	0	0	0	2	0	0	0	1	0	2	0
5	1	0	0	0	2	0	0	1	0	0	2	1
2	1	1	1	0	2	1	1	1	0	0	2	1
10	1	0	0	0	2	1	0	1	0	1	2	1
14	1	0	0	2	2	0	0	1	0	0	2	0
12	1	0	0	0	2	1	0	0	0	1	2	1
1	1	1	0	0	2	1	0	1	0	0	2	0
49	1	1	0	0	0	0	0	0	0	0	2	0
8	1	0	0	0	2	1	0	1	0	0	2	1
2	1	0	0	2	0	1	0	0	0	0	2	0
7	1	0	1	0	2	1	1	1	0	1	1	1
31	1	0	0	0	2	0	0	1	0	1	2	2
2	1	0	0	0	2	1	0	1	0	0	1	1
22	1	0	0	0	2	0	0	0	0	1	1	1
10	1	0	0	0	2	0	0	0	0	1	1	0
0	1	0	0	2	1	0	0	1	0	0	1	0
15	1	1	0	2	2	0	0	0	0	0	1	0
2	1	0	0	2	2	0	0	1	0	0	1	1
16	1	1	0	0	0	1	0	1	0	1	0	1
6	1	1	1	2	2	1	0	0	0	0	1	1
52	1	1	1	2	2	0	0	0	0	1	1	1
1	1	0	0	1	2	1	1	1	0	0	1	2
29	1	0	0	0	0	0	0	0	1	0	1	0
11	1	0	0	0	2	1	0	1	0	0	0	1
21	1	0	0	0	2	1	0	0	0	0	1	0
0	1	1	1	1	2	0	1	1	0	0	1	1
17	1	0	0	2	2	1	0	1	0	1	1	1
2	1	0	0	1	2	0	0	1	0	0	1	0
5	1	1	0	1	2	1	0	1	0	1	1	1
6	1	0	0	0	2	0	0	1	0	1	1	1
15	1	1	0	2	0	1	0	0	0	1	1	1
4	1	0	0	2	2	1	1	1	0	1	1	0
3	1	1	0	2	2	1	0	0	0	0	2	2
39	0	0	0	2	2	0	0	0	0	0	1	0
7	1	1	0	2	2	1	0	0	0	0	1	1
4	1	0	0	0	1	0	0	1	0	1	2	0
3	1	0	0	0	1	0	0	0	0	0	0	0
22	1	1	1	0	2	0	0	0	0	0	1	0
6	1	1	0	0	2	1	1	1	1	1	2	1
32	1	1	1	0	0	0	0	0	0	0	2	1
8	1	0	0	1	0	0	0	1	0	1	2	2
141	0	0	0	0	0	0	0	0	1	0	2	1
16	1	1	0	1	2	0	0	0	0	0	2	0
5	1	1	0	0	1	1	0	1	0	1	2	1
5	1	0	0	0	0	0	0	0	0	1	1	0
2	1	0	0	0	1	1	1	1	0	1	1	0
15	1	1	1	0	0	1	0	0	0	0	0	1
2	1	1	0	0	0	1	1	1	0	1	2	2
3	1	1	0	0	0	0	0	1	0	0	1	0
0	1	0	0	0	2	0	0	1	0	0	1	0
0	1	0	0	0	1	0	0	0	0	1	1	0
2	1	0	0	0	1	1	1	1	0	0	0	1
9	1	1	0	0	0	0	0	0	0	0	2	0
62	0	1	1	2	0	0	0	0	0	0	2	0
18	1	0	1	0	2	0	0	0	0	0	1	0
3	1	0	0	0	1	0	1	1	0	1	1	0
13	1	0	0	0	1	0	0	1	0	1	1	1
2	1	0	0	0	2	1	1	0	0	1	1	1
5	1	1	0	0	2	1	0	1	0	1	1	1
4	1	0	0	0	1	1	0	0	0	1	1	1
10	1	1	1	1	0	0	0	0	1	0	1	0
12	1	1	0	0	1	0	0	0	0	0	2	0
2	1	1	0	0	2	1	1	1	0	1	1	2
6	1	1	1	0	0	1	0	0	1	0	1	1
70	1	1	0	0	2	0	0	0	1	0	1	0
83	0	1	0	0	2	0	0	0	0	1	0	0
9	1	1	0	0	0	0	0	0	0	0	2	0
178	0	0	1	0	0	0	0	0	1	0	2	0
11	1	0	0	0	2	1	0	0	0	1	2	2
2	1	0	0	1	2	0	0	1	0	0	2	1
29	1	1	0	0	2	0	0	0	0	0	1	0
23	1	1	0	0	2	0	0	0	1	0	2	2
3	1	0	0	0	2	0	0	1	0	0	2	1
26	1	1	0	0	2	0	0	1	0	1	2	0
27	1	1	0	0	2	0	0	0	1	0	2	0
4	1	1	1	2	2	0	0	1	0	1	2	1
4	1	0	0	0	2	0	0	0	0	0	2	0
4	1	0	0	1	1	1	1	0	0	0	2	1
66	1	1	0	0	2	1	0	0	0	0	2	2
3	1	0	0	1	0	1	0	1	0	0	2	0
3	1	0	0	0	2	0	0	1	0	0	2	0
7	1	0	1	0	2	1	0	1	0	0	2	2
2	1	0	1	0	2	1	0	0	0	0	2	2
29	1	1	1	0	1	0	0	0	1	1	2	0
1	1	1	1	0	2	1	0	1	0	0	2	0
35	1	1	0	0	2	0	0	1	0	1	2	1
3	1	0	0	0	1	1	0	1	0	0	2	2
17	1	0	0	0	0	1	0	0	0	1	2	0
7	1	0	1	0	0	1	0	0	0	1	2	2
54	1	0	1	0	2	0	1	0	1	1	2	1
4	1	0	0	0	0	1	0	0	0	0	2	1
1	1	0	0	1	2	1	0	1	0	0	2	1
15	1	0	0	0	0	1	1	1	0	1	2	0
22	1	1	0	0	0	0	0	0	0	0	0	0
5	1	1	0	0	2	0	1	1	0	1	2	0
3	1	0	1	1	2	0	0	1	0	0	2	1
13	1	1	0	0	2	0	0	0	0	0	0	0
6	1	1	0	0	2	0	0	0	0	0	2	0
23	1	0	0	0	1	1	1	0	0	1	2	1
9	1	0	0	0	0	1	0	1	0	1	1	1
6	1	1	0	1	2	0	0	0	1	0	2	0
2	1	1	0	1	0	0	0	1	0	0	2	0
4	1	0	0	0	2	0	1	1	0	1	2	0
8	1	1	1	0	2	0	0	0	0	1	2	1
86	1	0	1	0	2	0	0	0	0	0	2	0
36	1	1	1	1	2	0	0	0	0	0	2	1
5	1	0	0	1	2	0	0	0	0	0	1	0
114	0	0	0	1	2	0	0	0	0	0	2	0
33	1	0	1	0	0	0	0	0	1	0	0	0
8	1	1	0	1	2	0	0	0	0	0	1	0
2	1	0	0	1	0	0	0	0	0	0	1	1
7	0	1	0	2	2	1	0	0	0	1	1	2
13	1	0	0	1	0	0	0	1	0	0	0	2
12	1	0	0	0	0	1	1	0	0	1	2	2
1	1	0	0	1	2	0	0	0	0	0	1	1
4	1	0	0	1	2	0	0	1	0	0	1	0
5	1	1	0	0	2	0	0	1	1	0	1	1
11	1	0	1	1	2	1	0	0	0	0	1	1
18	1	0	1	0	0	1	0	1	1	1	1	2
2	1	0	0	1	0	1	0	1	0	1	1	1
9	1	1	0	0	2	0	0	0	0	0	2	1
28	1	0	0	0	2	0	0	0	0	1	0	0
8	1	0	0	0	2	1	0	0	0	1	1	1
0	1	0	0	0	2	1	1	1	0	0	1	2
0	1	1	0	1	2	0	0	1	0	0	1	1
9	1	0	0	1	2	0	0	0	0	0	0	0
6	1	1	0	0	2	1	0	0	0	0	0	1
37	1	0	0	0	2	0	0	0	0	1	1	0
10	1	0	0	1	2	0	0	1	0	0	1	1
2	1	0	1	1	2	1	1	1	0	1	1	1
37	1	1	1	0	0	1	0	0	1	1	1	0
5	1	0	0	2	2	0	0	0	0	0	1	0
3	1	0	1	1	2	1	0	1	0	0	0	2
6	1	0	0	1	0	1	0	1	0	1	1	1
9	1	0	0	1	1	0	1	1	0	1	1	0
3	1	0	1	2	1	1	0	0	0	1	1	2
12	1	0	0	0	0	0	0	1	0	0	0	0
0	1	1	1	0	2	0	0	1	0	0	0	0
18	1	0	0	1	0	1	0	0	0	1	1	1
11	1	0	0	0	1	0	0	1	0	1	0	0
3	1	1	0	1	2	1	0	0	0	0	1	2
4	1	0	0	0	2	0	0	1	0	0	0	0
18	1	1	0	1	0	0	0	1	0	1	1	1
7	1	0	0	0	2	0	0	0	0	0	1	0
25	1	0	0	1	2	1	0	1	0	1	1	1
22	1	0	0	0	0	0	0	0	1	0	0	1
4	1	0	0	1	0	1	0	1	0	0	1	2
10	1	0	0	0	1	1	1	1	0	1	1	1
2	1	1	0	0	1	0	0	1	0	1	1	1
3	1	0	0	1	0	0	0	1	0	0	1	0
1	1	1	0	0	2	0	0	1	0	0	1	0
8	1	0	0	0	0	1	0	1	0	1	2	2
41	0	1	1	0	2	0	0	0	0	0	0	0
42	1	0	0	0	2	0	0	0	1	0	1	0
22	1	0	0	0	2	0	0	0	1	0	1	0
16	1	1	1	2	0	1	0	0	0	1	1	1
0	1	1	1	2	2	0	0	1	0	0	2	0
4	1	0	0	2	0	1	0	1	0	0	2	2
8	1	1	0	2	2	0	0	0	1	1	2	0
1	1	0	0	2	0	1	0	1	0	0	2	1
9	1	1	0	2	2	0	0	1	0	1	2	0
3	1	0	0	2	2	0	0	1	0	0	2	1
4	1	1	0	2	2	0	0	1	0	0	1	1
0	1	0	0	2	2	1	0	1	0	0	1	2
0	1	0	1	2	1	1	1	1	0	0	2	2
11	1	1	0	2	0	0	0	1	0	1	0	0
16	1	1	0	2	0	1	0	1	0	1	1	2
0	1	0	0	0	2	0	1	1	0	0	1	1
5	1	1	0	2	2	1	0	1	0	1	0	2
9	1	0	0	0	2	1	0	0	0	0	0	1
40	0	0	0	0	0	0	0	0	1	0	1	0
78	1	1	0	0	0	1	0	0	0	1	2	1
16	1	0	1	0	2	0	0	0	0	1	0	0
29	1	0	0	1	2	0	0	0	0	1	1	0
0	1	1	0	0	0	1	1	1	0	0	2	1
14	1	1	1	0	0	0	0	0	0	1	2	0
159	0	0	1	0	0	0	0	0	1	0	2	0
60	1	1	0	0	2	0	0	0	0	1	2	0
52	1	1	0	0	2	0	0	0	0	1	2	0
30	1	0	1	2	2	1	0	0	0	1	2	1
25	1	0	0	0	2	1	0	0	0	1	2	0
15	1	0	0	0	2	1	0	1	0	1	2	2
3	1	0	0	0	2	1	0	0	0	0	2	1
6	1	0	0	0	2	1	0	0	1	0	2	0
36	1	0	0	0	2	0	1	1	0	1	2	0
1	1	0	1	0	2	0	1	1	0	0	2	0
10	1	0	0	0	2	1	0	0	0	1	2	1
18	1	1	1	0	2	0	0	0	1	1	2	1
18	1	1	1	0	2	0	0	0	0	1	2	0
5	1	1	0	0	2	1	0	1	0	1	2	1
5	1	0	0	0	2	1	0	1	0	0	1	1
106	0	0	0	0	0	0	0	0	1	1	1	1
32	1	0	0	0	2	0	0	0	0	1	0	0
100	0	0	0	0	2	0	1	0	0	1	2	0
10	1	1	0	2	2	1	0	0	0	1	1	0
31	1	1	0	0	0	0	0	0	0	1	0	0
9	1	0	0	0	2	1	0	0	0	1	1	1
85	1	0	0	0	2	0	0	0	0	1	1	0
3	1	1	1	0	2	1	0	1	0	0	1	1
42	0	1	0	0	0	0	0	0	0	0	0	1
71	0	0	0	0	1	0	0	0	0	1	0	1
6	1	1	1	0	2	0	0	0	0	1	1	0
6	1	0	1	2	2	0	0	0	0	1	1	0
12	1	0	0	0	2	0	0	0	0	1	0	0
20	1	1	0	0	1	0	0	0	0	0	1	0
77	0	1	0	1	2	0	0	0	0	1	1	0
64	1	0	0	0	2	0	0	0	0	1	0	0
96	0	0	0	0	2	0	0	0	0	1	1	0
20	1	1	0	0	0	0	1	0	0	1	0	0
11	1	0	0	1	2	1	0	0	0	1	1	0
71	1	0	0	2	2	0	0	0	0	1	0	0
90	0	1	0	0	2	0	0	0	0	1	1	0
63	1	0	0	0	2	0	0	0	0	1	0	0
17	1	0	1	0	2	0	0	0	0	1	0	0
92	0	0	0	0	2	0	0	0	0	1	0	0
2	1	1	0	0	2	1	0	1	0	1	2	0
26	1	1	0	0	2	0	0	0	0	1	0	0
23	1	0	0	0	2	0	0	0	0	1	0	0
39	1	1	1	0	2	0	0	0	0	1	1	0
24	1	0	0	0	2	0	0	0	0	1	0	0
53	0	1	0	0	2	0	0	0	0	1	0	0
60	0	0	0	0	2	0	0	0	0	1	1	0
4	1	1	0	0	2	0	0	1	0	1	1	0
49	0	1	1	1	2	0	0	0	0	1	1	0
14	1	0	1	0	2	0	0	0	0	1	1	0
50	1	0	0	0	2	0	0	0	0	1	0	0
50	1	1	0	0	2	0	0	0	0	1	0	0
15	1	1	0	0	2	1	0	0	0	0	0	2
8	1	0	1	1	1	1	1	1	0	1	0	1
39	0	1	0	0	0	0	0	0	0	1	0	1
25	1	0	0	0	2	0	0	0	0	1	0	0
22	1	0	0	0	2	0	0	0	0	1	2	0
9	1	1	0	0	1	1	0	1	0	1	2	2
1	1	0	0	0	2	0	0	1	0	0	2	0
2	1	1	0	0	2	1	1	0	0	0	2	2
9	1	0	0	0	2	0	0	1	0	0	2	1
4	1	0	0	2	2	1	0	0	0	1	1	2
23	1	1	0	0	0	0	0	0	0	1	0	0
75	0	0	0	0	2	0	0	0	1	1	0	0
42	1	1	1	2	2	0	0	0	0	0	2	0
27	1	0	0	0	2	1	0	1	0	1	1	1
4	1	0	0	0	2	0	0	1	0	0	2	1
9	1	0	0	0	2	0	0	1	0	1	1	0
14	1	1	0	0	2	0	0	0	0	1	0	0
4	1	0	0	0	2	0	0	1	0	1	1	0
10	1	0	0	0	0	1	0	0	1	1	1	1
1	1	0	0	2	0	0	0	1	0	0	2	1
16	0	1	0	0	2	0	0	1	0	1	2	1
14	1	0	0	0	2	0	0	1	0	0	2	0
11	1	1	0	0	2	0	0	1	0	0	1	0
2	1	1	0	2	0	1	0	1	0	0	2	1
4	1	0	0	2	2	1	1	1	0	0	2	0
36	1	0	0	0	0	0	0	0	1	0	2	0
27	1	0	0	0	0	0	0	0	0	0	2	0
12	1	1	1	2	2	0	0	0	0	0	2	1
4	1	1	0	0	0	0	0	1	0	0	2	2
7	1	0	0	0	0	1	0	1	0	1	2	1
34	1	0	0	2	2	0	0	1	0	1	2	1
4	1	1	0	0	0	1	0	1	0	1	2	1
17	1	1	0	0	2	1	0	1	0	1	2	1
3	1	1	0	0	2	1	1	1	0	1	1	1
5	1	0	0	2	2	0	0	1	0	1	2	1
39	1	1	0	0	0	0	0	0	0	0	0	0
26	1	1	1	2	2	1	0	1	0	1	1	2
1	1	1	0	0	2	1	0	1	0	0	1	1
4	1	1	0	0	0	1	1	0	0	1	0	2
53	0	1	0	2	2	0	0	0	0	0	2	0
1	1	0	0	2	2	1	1	1	0	0	1	2
4	1	0	0	0	2	0	0	1	0	0	0	0
75	0	0	0	0	2	0	1	0	0	1	1	0
3	1	0	0	2	0	1	0	1	0	1	1	2
0	1	0	0	0	2	1	1	1	0	0	1	2
5	1	1	0	0	0	0	0	1	0	1	2	0
31	1	1	0	0	2	1	0	0	0	0	1	2
8	1	1	0	0	0	0	0	0	1	0	1	0
11	1	0	0	0	2	0	0	1	0	1	1	0
59	0	0	0	2	2	1	0	0	1	1	0	1
1	1	1	0	0	2	1	0	1	0	0	1	0
11	1	0	0	0	0	1	0	0	0	0	0	0
4	1	0	0	0	0	0	0	0	0	0	1	0
52	0	1	0	0	2	0	0	0	0	0	1	0
25	1	1	0	0	1	0	0	0	0	0	1	1
4	1	0	0	0	0	1	0	0	0	1	1	2
45	0	0	0	2	2	0	0	1	0	1	1	1
20	1	1	0	2	2	0	0	0	0	1	1	0
17	1	1	0	2	2	1	0	0	0	0	1	1
3	1	1	1	0	2	0	0	1	0	0	2	0
4	1	1	1	0	2	1	1	0	0	0	0	0
21	1	0	0	0	0	1	0	0	0	1	1	2
10	1	0	0	0	2	1	1	1	0	1	1	1
13	1	0	0	0	2	1	0	0	0	0	1	1
24	1	1	0	0	2	0	0	0	0	0	1	0
16	1	1	0	1	2	0	0	0	0	0	1	0
36	0	0	1	0	2	0	0	0	0	1	2	0
140	0	1	0	0	0	0	0	0	1	0	2	0
1	1	0	1	0	2	1	1	1	0	0	1	2
75	1	1	1	0	2	0	0	0	0	0	1	0
12	1	0	0	0	2	1	0	0	0	1	2	1
106	0	1	1	0	2	0	0	0	0	0	1	0
6	1	0	0	0	2	0	1	1	0	1	0	2
22	1	0	0	0	2	0	0	0	0	1	1	0
6	1	0	0	0	2	1	0	1	0	0	2	2
2	1	0	0	1	0	0	0	1	0	0	2	0
3	1	0	0	0	2	0	0	0	0	0	2	1
5	1	0	0	0	0	0	0	1	0	1	2	2
0	1	0	0	0	2	0	0	1	0	0	2	0
4	1	1	0	0	2	0	0	1	0	1	2	2
2	1	0	0	1	2	1	0	1	0	0	2	1
72	1	1	0	1	2	0	0	0	0	0	2	0
1	1	0	0	1	2	0	0	1	0	0	2	1
1	1	0	0	1	2	0	0	1	0	0	2	0
50	1	1	0	1	2	0	0	0	0	0	2	0
116	0	0	1	1	0	0	0	0	1	0	2	0
2	1	1	0	0	2	1	1	1	0	0	1	1
11	1	1	0	0	2	1	0	1	0	1	1	0
4	1	0	0	0	1	1	1	1	0	0	2	2
30	1	1	0	0	2	0	0	0	0	1	1	0
4	1	0	1	0	2	0	0	1	0	1	2	0
10	1	0	0	0	2	1	0	0	0	1	1	2
29	1	1	0	1	0	1	0	0	0	1	1	1
13	1	1	0	0	2	1	0	1	0	0	0	1
30	1	1	1	2	2	1	0	0	0	1	1	1
25	1	1	0	1	2	0	0	0	0	1	0	0
4	1	0	0	0	2	1	0	1	0	1	1	2
38	1	0	0	1	0	1	0	1	0	1	2	1
9	1	0	0	1	2	1	0	1	0	1	0	1
2	1	1	1	0	2	1	0	1	0	1	1	0
7	1	1	0	2	2	1	0	1	0	0	2	2
3	1	0	0	2	1	0	0	1	1	0	1	0
11	1	1	1	0	2	0	0	0	0	0	1	0
1	1	1	0	0	2	0	0	1	0	0	2	1
1	0	1	1	1	2	1	0	1	0	0	2	1
0	1	0	1	2	2	1	1	1	0	0	2	1
154	0	1	0	2	0	0	0	0	1	1	2	0
34	1	0	0	0	0	1	0	0	1	1	2	1
47	1	0	0	0	0	0	0	0	0	1	2	0
18	1	0	0	2	2	0	0	1	0	0	2	0
20	1	1	1	2	0	0	0	0	1	0	2	1
26	1	0	0	0	1	0	0	0	1	1	2	0
138	0	0	0	0	0	0	0	0	1	0	2	0
3	1	0	0	0	2	1	0	1	0	0	2	2
19	1	1	0	0	2	0	0	1	0	1	2	1
40	1	0	0	1	2	0	0	0	1	1	2	0
7	1	0	0	0	2	1	0	0	0	1	2	1
2	1	1	1	0	2	1	0	1	0	0	2	1
4	1	1	0	2	1	1	0	0	0	0	2	1
0	1	1	1	0	2	1	0	1	0	0	1	2
18	1	1	1	2	2	1	0	0	0	1	1	1
84	1	0	0	0	2	0	0	1	0	1	1	0
11	1	1	0	0	1	0	0	0	0	1	2	1
19	1	0	0	0	0	1	1	0	1	1	0	2
85	0	1	1	0	2	0	0	0	0	0	1	0
67	1	1	1	2	2	0	1	0	0	1	0	0
28	1	0	0	1	2	0	0	0	0	1	1	0
33	1	0	1	2	0	0	0	0	0	1	1	0
16	1	0	0	0	2	0	0	0	0	1	1	1
9	1	1	0	0	1	1	0	1	1	0	1	1
3	1	0	0	0	2	1	0	1	0	1	1	1
12	1	0	0	0	2	0	0	0	0	1	1	0
21	1	0	0	2	2	1	1	1	0	1	0	1
25	1	0	0	0	2	0	0	1	0	1	1	0
58	0	1	1	0	2	0	0	0	0	0	1	0
2	1	0	0	0	1	1	1	1	0	0	2	1
46	0	0	0	2	1	0	0	0	1	1	1	1
144	0	0	0	2	2	0	0	0	0	1	2	0
3	0	1	0	2	2	0	0	1	0	1	0	0
22	1	1	0	2	2	0	0	0	1	1	1	0
40	0	1	0	0	2	1	1	0	0	1	1	1
8	1	0	0	0	1	0	0	0	0	1	2	2
4	1	1	0	0	2	1	1	1	0	0	0	0
22	1	0	0	0	2	0	0	0	0	1	1	0
9	1	1	0	0	2	1	0	1	0	1	1	1
6	1	1	0	0	2	0	0	1	0	1	1	1
60	1	1	1	1	2	0	0	0	0	0	2	0
16	1	0	0	0	2	0	0	1	0	0	2	1
26	1	0	0	1	0	0	0	0	0	0	2	0
11	1	1	1	0	1	0	0	1	0	1	2	1
0	1	1	0	0	1	0	0	0	0	1	0	2
8	1	1	0	0	0	1	0	1	0	0	2	2
22	1	1	0	1	0	1	0	0	0	0	2	1
42	1	1	0	0	0	0	0	0	1	0	2	0
2	1	1	0	2	2	1	0	1	0	0	2	2
1	1	1	0	2	1	0	0	1	0	0	2	2
6	1	0	0	2	0	1	0	1	0	1	2	1
14	1	1	0	2	2	0	0	0	1	1	2	2
13	1	0	0	0	1	0	0	1	0	0	2	1
2	1	0	0	0	0	1	0	1	0	0	2	1
3	1	1	1	0	1	0	0	0	1	0	2	0
9	1	1	0	0	1	0	0	1	0	0	2	1
22	1	0	0	0	2	0	0	1	0	0	2	1
6	1	1	0	0	2	1	0	1	0	1	1	2
32	1	1	0	0	0	0	0	0	0	1	2	1
8	1	1	1	0	2	0	0	1	0	1	2	1
5	1	0	0	1	2	1	0	1	0	0	2	2
5	1	0	0	0	2	0	0	1	0	1	2	1
7	1	0	0	0	0	1	1	1	0	1	2	1
3	1	0	0	2	2	1	0	1	0	1	2	1
51	1	0	0	0	2	0	0	0	0	1	2	0
1	1	1	0	0	2	1	0	1	0	0	2	1
54	1	1	1	2	2	0	0	0	0	0	2	0
2	1	1	0	0	2	1	0	1	0	0	2	1
2	1	0	0	1	2	1	0	1	0	1	2	1
22	1	0	0	0	2	0	0	1	0	1	1	2
12	1	0	1	0	2	1	1	1	0	1	1	1
2	1	1	1	0	0	0	0	1	0	0	1	1
1	1	0	0	2	2	1	0	1	0	1	1	2
32	1	0	0	0	2	1	0	1	0	0	1	1
2	1	0	0	0	2	0	0	1	0	0	1	0
16	1	0	0	0	0	0	0	1	0	1	1	1
2	1	0	0	0	2	1	1	1	0	0	1	1
5	1	0	1	0	2	0	0	1	0	0	1	1
11	1	0	1	2	0	0	1	1	0	1	1	1
4	1	1	1	0	2	1	0	0	0	1	1	1
4	1	0	1	1	0	0	0	0	0	1	2	0
2	0	0	0	0	2	0	0	0	0	0	1	0
33	1	0	0	0	2	1	1	1	0	1	1	1
8	1	1	1	0	2	0	0	1	0	1	0	0
11	1	1	0	0	2	1	1	1	0	1	1	1
13	1	0	1	1	2	1	0	1	0	1	1	0
14	1	1	0	0	2	1	0	0	0	0	1	1
7	1	1	0	0	2	0	0	1	0	1	1	0
17	1	0	0	0	2	1	0	0	0	1	1	1
1	1	1	0	0	2	0	1	1	0	0	2	0
4	1	0	0	0	0	1	0	1	0	1	0	0
2	1	1	0	0	1	1	0	1	0	0	1	2
12	1	0	0	0	2	1	0	0	1	1	1	0
2	1	0	0	0	1	1	0	1	0	1	1	2
57	0	0	0	0	2	0	0	0	0	0	1	0
50	0	0	0	0	0	1	0	1	1	1	0	1
10	1	1	0	0	2	1	1	1	0	1	1	2
25	1	0	0	0	2	0	0	0	0	1	2	1
22	1	0	0	1	1	0	0	0	0	0	1	0
10	1	1	0	2	0	1	0	0	0	1	1	2
3	1	1	0	2	2	1	0	0	0	1	1	2
42	0	1	0	0	0	0	0	1	0	1	1	0
48	0	0	0	0	2	0	0	0	0	1	0	0
10	1	1	0	1	2	0	0	1	0	1	1	1
37	0	0	0	2	0	0	0	0	0	0	1	0
4	1	0	0	0	2	0	1	1	0	1	1	0
13	1	0	0	0	0	0	0	1	0	1	2	1
38	0	1	0	0	2	0	0	1	0	0	0	0
21	1	1	0	1	2	1	0	0	0	1	2	2
19	1	1	0	0	2	1	0	1	0	1	0	1
7	1	1	1	1	2	0	0	0	0	1	2	0
54	0	1	0	0	0	0	0	0	0	0	1	0
22	1	1	0	0	0	1	0	1	0	1	2	1
85	1	1	0	0	2	0	0	1	0	0	2	1
22	1	0	0	0	2	0	0	0	1	0	2	0
29	1	1	1	0	0	0	0	0	0	0	1	0
4	1	1	0	0	1	0	0	1	0	1	1	2
0	1	1	0	0	2	1	1	1	0	0	2	1
25	1	1	0	0	1	0	0	0	0	1	1	0
17	1	1	0	0	0	1	0	1	0	0	2	2
2	1	1	0	0	2	1	0	1	0	0	1	1
52	1	1	0	0	0	0	0	0	0	0	0	1
17	1	0	1	0	0	0	0	0	0	0	2	0
43	1	1	0	0	2	0	0	0	0	0	0	0
41	1	0	0	0	0	0	0	0	1	1	2	1
178	0	0	0	0	1	0	0	0	1	0	2	0
6	1	1	0	0	2	0	0	0	0	0	2	1
5	1	0	0	0	0	1	0	0	1	0	2	2
174	0	0	0	0	2	0	0	0	0	0	2	0
9	1	1	0	0	0	1	0	0	0	0	1	1
21	1	1	0	0	2	0	0	0	0	1	1	0
34	1	0	0	0	2	1	0	1	0	1	2	0
15	1	1	0	0	1	0	0	0	1	1	2	0
5	1	1	0	0	1	0	1	1	0	0	2	0
9	1	0	0	0	0	1	0	1	0	0	2	2
38	1	1	0	0	0	0	0	0	1	1	2	0
2	1	1	1	2	1	0	0	1	0	1	2	0
9	1	0	0	0	2	0	0	0	0	0	2	0
4	1	1	0	0	1	0	0	1	0	1	2	1
39	1	1	0	0	0	1	0	0	0	1	1	2
22	1	0	0	0	2	0	0	0	0	1	0	0
8	1	0	0	0	2	1	0	1	0	1	2	1
5	1	0	0	0	2	1	0	0	0	1	2	2
10	1	0	0	0	0	0	0	1	0	1	2	0
15	1	1	0	0	2	1	0	0	0	1	2	1
25	1	1	1	2	2	0	0	1	0	0	2	1
29	1	1	0	0	1	0	0	0	0	1	2	1
19	1	0	0	0	2	0	0	0	0	0	2	0
149	1	1	0	0	1	0	0	0	1	0	2	1
4	1	0	0	0	2	1	0	1	0	1	2	1
17	1	0	0	0	2	0	0	0	0	1	2	0
2	1	1	1	2	2	1	0	1	0	0	2	1
9	1	1	0	2	2	0	0	1	0	1	2	0
101	1	1	0	0	2	0	0	1	0	1	2	1
16	1	0	0	1	0	0	0	0	1	1	2	1
7	1	1	0	0	2	1	0	0	0	0	2	1
19	1	1	0	0	2	0	0	1	0	0	2	1
4	1	1	1	2	2	1	0	1	1	1	2	1
27	1	0	0	0	2	0	0	0	0	1	2	0
21	1	0	0	0	0	1	1	1	0	1	2	2
6	1	0	0	2	2	1	0	1	0	0	2	2
147	0	0	0	0	0	0	0	0	1	1	2	0
6	1	1	0	0	2	1	0	1	0	0	2	1
5	1	0	0	2	2	0	0	1	0	1	2	1
98	1	0	0	0	0	0	0	0	0	1	2	0
60	1	0	1	0	2	1	0	0	0	0	2	0
14	1	1	1	0	2	0	0	0	0	0	2	0
1	1	0	0	0	2	1	0	1	0	0	2	2
3	1	0	0	0	2	0	0	1	0	0	2	1
37	1	0	0	2	0	0	0	0	0	0	2	0
6	1	1	1	2	0	0	0	1	0	1	2	1
2	1	0	0	2	2	0	0	1	0	1	2	0
9	1	1	0	0	0	0	0	0	0	0	2	1
27	1	0	1	2	0	1	0	0	1	1	2	2
55	1	1	1	2	2	0	0	0	0	0	2	0
7	1	0	0	1	0	0	0	1	0	1	2	0
3	1	0	0	0	2	0	1	1	0	0	2	0
4	1	1	1	0	0	1	1	1	0	1	2	1
5	1	1	1	0	0	1	0	1	0	1	2	2
4	1	0	0	0	2	0	1	1	0	0	2	0
115	0	0	1	0	0	0	0	0	0	1	2	0
5	1	0	1	0	2	0	0	1	0	1	2	1
5	1	0	0	2	2	1	0	1	0	1	2	1
7	1	1	0	0	0	0	0	1	0	0	2	2
91	1	0	0	0	2	0	0	0	0	0	2	0
17	1	1	0	2	2	0	0	0	0	1	2	0
20	1	1	0	0	1	0	0	0	1	0	2	1
32	1	0	1	0	2	0	0	0	0	1	1	0
36	1	0	1	1	2	0	0	0	0	0	2	0
11	1	1	0	0	2	0	0	0	0	0	2	0
17	1	0	0	0	0	1	0	1	0	1	2	1
26	1	0	0	2	2	0	0	1	0	1	2	0
11	1	0	0	0	2	0	0	0	0	0	2	0
2	1	0	0	2	2	0	1	1	0	1	2	1
7	1	1	1	0	0	1	0	0	0	1	2	2
8	1	1	0	0	0	1	0	1	0	1	2	1
7	1	1	0	2	2	0	0	0	0	0	2	0
1	1	1	0	0	0	0	0	1	0	0	2	2
32	1	1	1	2	0	0	0	0	0	1	2	0
6	1	1	0	0	0	0	0	1	0	1	2	2
32	1	1	0	0	0	1	0	0	1	1	2	1
15	1	1	0	0	0	0	0	0	0	1	0	1
56	0	0	0	2	1	1	1	1	0	0	1	2
2	1	1	0	0	2	1	0	1	0	1	1	1
6	1	0	1	1	2	0	0	1	0	0	2	0
48	1	1	0	0	0	1	0	0	0	1	1	1
3	1	0	0	2	2	1	1	0	0	1	2	0
4	1	0	0	2	2	0	1	1	0	0	1	0
9	1	1	0	0	2	0	0	1	0	1	1	1
30	1	0	0	0	1	0	0	1	0	1	2	0
6	1	0	0	0	2	0	0	1	0	1	0	0
2	1	0	0	0	2	1	1	1	0	0	2	2
3	1	0	0	2	2	1	0	1	0	0	1	1
11	1	1	1	2	2	1	0	0	0	1	1	0
101	0	0	1	0	2	0	0	0	0	1	1	0
11	1	1	1	0	0	0	0	0	0	0	1	0
10	1	0	0	0	0	1	0	1	0	0	2	2
18	1	1	0	0	0	0	0	0	0	0	1	0
10	1	0	0	0	2	0	0	0	0	1	2	0
4	1	0	0	0	2	1	0	1	1	0	1	0
30	1	0	0	0	2	1	0	0	0	1	1	1
7	1	0	0	2	2	0	0	1	0	1	1	0
35	1	0	0	0	0	1	0	0	1	1	1	1
27	1	1	0	2	2	0	0	0	0	0	0	0
11	1	1	0	0	0	1	0	0	0	1	1	1
0	1	1	0	0	2	0	0	1	0	0	2	0
16	1	1	0	0	0	0	0	0	1	0	1	0
7	1	1	0	0	0	0	0	1	0	0	2	0
14	1	0	0	0	2	0	0	0	0	1	1	0
9	1	0	0	0	0	0	0	1	0	1	1	0
44	1	1	1	0	2	0	0	0	0	1	0	0
2	1	0	0	0	2	1	0	1	0	0	2	1
0	1	0	0	2	1	0	0	1	0	0	1	0
31	1	0	0	0	2	0	0	0	0	1	0	0
20	1	1	0	0	0	0	1	0	0	1	0	0
49	1	0	0	0	1	1	0	1	0	1	2	1
6	1	0	0	0	1	1	0	0	0	1	2	1
8	1	0	0	0	2	0	0	0	0	0	2	0
10	1	1	0	0	2	1	0	1	0	1	1	1
4	1	1	0	1	2	1	0	1	0	1	1	2
1	1	0	0	0	0	1	0	1	0	0	1	1
13	1	1	0	0	2	0	0	1	0	0	2	0
56	1	0	0	0	2	0	0	0	0	1	2	0
16	1	0	0	0	2	0	0	1	0	1	1	0
9	1	0	1	0	2	0	0	0	0	0	1	0
27	1	0	0	0	2	0	0	0	0	0	0	0
18	1	0	1	0	2	0	0	0	0	0	0	0
86	0	0	0	0	2	0	0	0	1	0	1	0
0	1	1	1	0	1	1	0	0	0	0	1	1
25	1	1	0	0	2	0	1	0	0	0	1	0
31	1	0	0	0	2	0	0	0	0	1	1	0
36	1	0	0	0	0	0	0	0	0	1	1	0
30	1	0	0	0	2	0	0	0	0	1	2	1
9	1	1	0	0	2	0	1	1	0	1	1	1
41	1	0	0	0	2	0	0	1	0	1	1	0
3	1	1	0	0	0	0	0	0	0	1	1	0
13	1	1	0	0	2	1	0	1	0	1	1	1
2	1	1	0	0	2	0	0	1	0	1	1	1
13	1	0	1	0	2	0	0	0	0	0	2	0
17	1	0	0	2	2	0	0	1	0	0	2	0
21	1	0	1	0	0	0	0	0	1	0	0	0
57	0	0	0	0	2	0	0	0	0	0	1	0
61	1	0	0	0	0	0	0	0	1	0	1	0
38	1	1	0	0	2	0	0	0	0	0	0	0
5	1	0	0	0	2	1	0	1	0	1	1	1
4	1	1	0	0	0	1	0	1	0	0	2	2
62	1	0	0	0	2	0	0	0	1	0	1	0
73	0	0	0	0	2	0	0	0	0	0	0	0
3	1	1	1	0	2	0	0	0	0	1	1	0
34	1	1	0	0	2	0	0	0	0	0	0	0
17	1	1	0	0	2	0	0	0	0	0	0	0
12	1	0	0	0	2	0	0	1	0	1	1	0
1	1	1	0	0	0	1	0	1	0	0	0	2
35	0	0	0	0	2	0	0	0	0	0	1	0
19	1	1	0	0	0	0	0	0	0	0	2	1
0	1	0	0	0	2	1	1	1	0	0	1	1
0	1	0	0	2	2	0	0	1	0	0	1	0
20	1	0	0	0	2	0	0	0	0	0	2	0
3	1	1	0	0	1	1	0	0	0	1	1	1
3	1	0	0	2	2	1	0	1	0	0	1	1
66	0	1	0	0	2	0	0	0	0	0	0	0
6	1	0	0	0	2	1	0	0	0	1	1	0
36	1	1	1	2	2	0	0	0	0	0	1	0
15	1	0	1	0	2	1	0	0	0	1	1	2
10	1	0	0	0	2	1	0	0	0	1	1	0
8	1	1	1	0	0	0	0	0	0	1	2	0
38	1	1	0	0	2	0	0	0	0	0	2	0
13	1	0	0	0	0	0	0	0	0	0	0	1
25	1	0	0	1	2	0	0	0	0	1	1	0
1	1	1	0	0	0	1	0	1	0	0	0	1
4	1	0	0	0	2	0	0	1	0	1	1	0
2	1	0	0	0	2	0	1	1	0	0	1	2
67	1	1	0	0	0	0	0	0	0	0	1	0
3	1	1	0	0	0	0	0	1	0	0	1	1
27	1	1	1	0	2	0	0	0	0	0	1	1
42	1	0	1	0	0	0	0	0	0	0	1	0
45	1	0	0	0	2	0	0	0	0	1	0	0
1	1	1	0	0	2	0	0	1	0	0	1	0
6	1	0	0	0	2	1	1	1	0	1	1	1
32	1	1	0	0	0	0	0	0	0	0	0	0
4	1	0	0	0	2	1	0	1	0	1	1	1
55	0	1	0	0	2	0	0	0	0	1	1	0
6	1	0	0	1	2	0	0	0	0	1	1	0
10	1	0	0	1	0	0	0	0	1	0	1	0
35	1	1	0	0	2	0	0	0	1	0	1	0
57	0	0	0	1	0	1	0	1	0	1	0	0
41	1	0	1	0	0	1	0	0	1	0	1	0
5	1	1	0	0	2	0	0	1	0	1	2	1
20	1	1	0	0	2	0	0	0	0	0	0	2
6	1	0	0	2	1	1	0	0	0	0	1	1
20	1	0	0	0	0	0	0	0	1	1	1	2
4	1	1	0	0	2	0	0	1	0	1	1	0
9	1	1	1	0	0	0	0	1	0	1	1	0
26	1	0	0	0	0	1	0	0	0	1	1	1
2	1	1	0	0	2	1	1	1	0	0	1	1
7	1	0	1	0	2	0	0	1	0	0	2	0
20	1	0	0	0	0	0	0	0	0	1	2	0
2	1	0	1	0	2	1	1	0	0	0	1	1
16	1	1	0	0	2	0	0	0	0	0	0	0
4	1	1	0	0	2	1	1	1	0	0	1	2
17	1	0	0	0	2	0	0	0	0	1	1	0
16	1	0	1	2	2	0	0	0	0	0	1	1
4	1	0	0	0	2	1	1	1	0	1	1	2
36	0	0	0	1	2	0	0	0	0	0	1	0
41	1	0	0	0	0	0	0	0	0	1	1	0
9	1	0	0	0	2	0	0	0	0	0	1	0
5	1	0	0	0	2	1	0	1	0	0	1	2
50	1	0	0	0	1	0	0	0	0	0	0	1
3	1	0	0	2	2	1	0	0	0	0	1	1
6	1	0	0	0	2	1	1	0	0	0	1	1
5	1	0	0	0	2	0	0	1	0	0	1	2
39	1	0	1	1	2	0	0	0	0	0	0	0
9	1	1	1	2	2	0	0	0	0	0	2	2
1	1	0	0	2	2	0	0	0	0	0	0	2
10	1	1	0	0	2	1	0	0	0	0	0	1
2	1	0	0	2	1	1	0	1	0	1	1	1
3	1	0	1	0	2	1	0	0	0	1	1	1
22	1	1	0	2	2	0	0	0	1	0	1	0
7	1	0	0	0	2	1	0	1	0	0	1	2
4	1	1	0	0	1	0	0	0	0	0	2	0
6	1	0	1	0	2	0	0	0	0	0	1	0
5	1	1	1	0	2	1	1	0	0	0	1	1
20	1	1	0	0	0	0	0	0	0	1	2	0
26	1	1	1	0	0	0	0	0	0	1	2	0
8	1	0	0	0	2	1	0	1	0	1	2	2
1	1	1	1	0	0	0	0	1	0	0	0	1
17	1	0	0	0	2	0	0	0	0	1	1	0
13	1	0	0	0	0	0	0	0	0	1	1	0
5	1	0	0	2	2	1	1	1	0	1	0	2
10	1	0	0	0	1	1	0	1	0	0	1	1
8	1	1	1	0	2	0	0	0	0	0	0	0
6	1	0	0	0	2	1	1	1	0	1	1	2
7	1	0	0	0	2	0	0	1	0	1	1	0
27	1	0	0	0	2	0	0	0	0	1	0	0
20	1	0	0	1	2	0	0	0	0	1	0	0
22	1	1	1	0	2	1	1	1	0	1	1	2
6	1	0	0	0	0	1	1	0	0	1	1	1
42	0	1	1	0	2	1	0	1	0	1	1	1
42	1	0	0	0	2	0	0	0	0	1	1	0
41	1	0	0	2	0	1	0	0	0	1	0	2
2	1	1	0	0	2	0	0	1	0	0	1	1
17	1	1	0	2	2	0	0	1	0	1	1	2
10	1	1	0	0	2	1	0	0	0	1	1	1
15	1	0	0	0	0	1	0	0	0	1	1	0
41	0	0	1	0	2	0	0	0	0	1	1	0
13	1	1	0	0	2	1	0	0	1	0	1	1
41	0	1	0	0	2	0	0	0	0	0	0	0
0	1	1	1	2	2	1	0	1	0	0	1	1
0	1	1	0	0	2	0	0	0	0	0	2	1
22	1	1	1	0	2	0	0	1	0	0	0	1
9	1	0	0	0	2	0	0	0	0	0	1	0
31	0	1	0	0	1	0	0	0	0	0	0	0
23	1	1	0	0	0	1	0	1	0	1	1	1
8	1	1	0	0	2	0	0	0	0	1	1	0
6	1	0	1	0	1	0	0	1	1	0	1	2
46	0	0	1	0	1	1	0	0	0	1	1	1
13	1	0	0	0	2	0	0	0	0	0	0	0
36	0	1	1	2	2	0	0	0	0	1	1	0
6	1	1	0	0	2	0	0	0	0	0	2	0
41	0	1	0	0	1	1	0	0	0	1	1	1
22	1	1	0	0	2	0	0	0	0	1	1	0
11	1	0	0	0	2	1	0	1	0	1	1	1
20	1	1	0	2	2	0	0	0	0	0	0	0
29	1	1	1	0	2	0	0	0	0	1	1	1
18	1	0	0	0	2	0	0	0	0	1	1	0
38	0	1	0	0	2	0	0	0	0	1	0	0
3	1	0	0	0	2	1	1	1	0	1	2	1
8	1	1	0	0	2	0	0	0	0	1	2	1
2	1	1	0	1	2	1	0	0	0	1	2	2
2	1	1	0	0	2	0	0	0	0	1	1	0
5	1	0	0	0	2	0	0	1	0	0	2	0
7	1	0	1	0	1	1	1	1	0	1	2	1
9	1	1	0	0	2	1	0	0	0	1	2	1
1	1	1	0	0	2	0	0	1	0	0	2	2
12	1	0	0	0	2	1	0	0	0	0	2	1
5	1	1	1	0	2	0	0	1	0	0	2	0
14	1	1	0	0	0	1	0	0	0	0	2	1
1	1	0	0	0	0	1	0	1	0	0	2	1
0	1	0	0	0	0	0	0	1	0	0	1	0
8	1	1	0	0	2	1	0	1	0	0	1	2
23	1	1	0	0	2	0	0	1	0	0	2	0
9	1	1	0	0	2	1	0	0	0	1	0	1
13	1	0	0	1	2	1	1	0	0	1	1	1
31	1	1	1	0	2	0	0	0	0	0	1	0
18	1	0	0	1	0	1	0	0	1	1	1	1
33	1	0	0	0	0	1	0	1	0	1	0	1
0	1	0	0	0	2	0	1	1	0	0	1	0
38	1	1	0	0	0	0	0	0	0	0	1	0
6	1	0	0	0	2	0	0	1	0	1	1	1
26	1	0	0	0	2	0	0	1	0	1	2	1
74	0	1	0	0	0	0	0	0	0	1	1	0
0	1	1	1	0	1	0	0	1	0	0	0	0
63	0	0	0	0	0	0	0	0	1	1	1	0
2	1	0	0	0	2	0	0	1	0	1	2	0
1	1	0	0	0	2	1	0	0	0	0	2	0
34	1	0	1	0	2	0	0	0	0	1	0	0
6	1	0	1	0	0	0	0	1	0	1	1	2
21	1	0	0	0	2	1	0	0	0	1	2	0
62	0	1	0	0	2	0	0	0	1	1	0	0
17	1	0	0	0	2	0	0	0	0	1	1	1
2	1	1	0	0	2	0	0	1	0	1	0	0
7	1	1	0	0	1	0	0	0	0	1	2	1
59	1	0	0	0	2	0	0	0	0	0	0	0
2	1	1	1	0	2	1	0	0	0	0	2	1
8	1	0	0	0	2	0	0	0	0	0	0	0
1	1	0	0	0	0	1	0	0	0	0	0	2
19	1	0	0	0	0	0	0	0	0	1	1	1
0	1	0	0	0	2	0	0	1	0	0	1	1
9	1	1	1	0	2	0	0	0	0	0	2	0
7	1	0	0	0	2	1	1	0	0	0	1	1
45	0	0	0	0	0	0	0	0	0	1	0	0
5	1	1	0	0	2	0	0	1	0	1	1	2
43	0	0	0	0	2	0	0	0	1	0	2	0
18	1	0	0	0	2	0	0	0	0	1	1	0
1	1	1	0	0	2	1	0	1	0	0	1	1
6	1	0	0	1	0	1	0	1	0	1	0	1
32	1	1	1	0	2	1	0	1	0	1	1	0
22	1	1	0	0	0	0	0	1	0	0	2	2
26	1	1	1	0	2	0	0	0	0	0	2	0
32	1	1	1	0	0	0	0	0	0	0	2	0
7	1	1	1	0	2	0	0	0	0	1	1	1
1	1	1	0	0	0	0	0	1	0	0	2	1
5	1	1	0	0	0	0	0	1	0	0	2	0
2	1	0	0	0	2	0	0	1	0	0	2	2
13	1	1	0	0	0	0	0	0	0	0	2	0
36	1	0	0	0	2	1	0	1	0	1	2	1
11	1	0	0	0	2	1	0	0	0	1	2	1
3	1	0	0	0	2	0	1	1	0	1	1	0
2	1	1	0	0	1	1	1	1	0	0	2	1
9	1	1	1	0	2	1	1	1	0	0	1	0
3	1	1	1	0	2	1	0	1	0	0	2	1
22	1	1	1	0	2	0	0	0	0	1	2	1
7	1	0	0	0	0	0	0	0	0	0	2	2
10	1	1	0	0	0	1	0	1	0	1	2	2
7	1	1	1	1	2	0	0	0	0	0	2	0
11	1	0	1	0	0	1	0	0	0	1	2	1
6	1	0	0	0	0	1	0	0	0	0	2	1
2	1	0	0	1	2	1	0	0	0	0	2	1
1	1	1	0	0	2	0	1	1	0	0	2	0
4	1	0	0	1	2	0	0	0	0	1	2	1
0	1	0	0	0	0	0	0	1	0	0	2	1
3	1	0	0	0	1	1	0	0	0	1	2	1
9	1	1	0	0	0	0	0	0	0	0	1	0
125	0	0	0	0	0	0	0	0	1	0	2	0
15	1	1	0	0	0	0	0	0	0	0	2	0
27	1	1	1	1	0	0	0	0	0	0	2	0
6	1	0	0	0	0	0	0	0	0	1	2	0
7	1	1	0	1	0	0	0	0	0	0	2	0
5	1	0	0	1	0	1	0	1	0	0	2	1
2	1	0	1	1	0	0	0	0	0	1	2	1
4	1	0	1	2	2	1	0	0	0	1	2	1
4	1	0	0	1	1	0	0	1	0	0	2	0
2	1	1	0	0	0	1	1	1	0	0	2	1
5	1	0	0	0	2	1	0	1	0	1	2	1
7	1	1	0	0	2	0	0	0	0	1	1	0
2	1	1	0	1	2	1	0	1	0	0	1	1
8	1	0	0	0	2	1	1	1	0	1	1	1
82	0	0	0	0	1	0	0	0	0	1	1	0
12	1	1	0	0	2	0	0	1	0	0	2	0
23	1	0	0	0	0	0	1	1	0	1	1	1
12	1	1	0	0	0	0	0	0	0	0	2	0
46	1	1	1	1	0	0	0	0	1	1	0	0
4	1	0	1	0	0	0	0	0	0	1	1	0
10	1	0	0	1	2	1	1	1	0	1	1	1
2	1	0	0	1	2	0	1	1	0	1	1	0
11	1	0	0	1	2	0	0	1	0	0	2	0
1	1	0	0	1	2	1	0	1	0	0	1	1
3	1	0	1	1	2	1	1	1	0	0	1	1
25	1	1	1	0	2	0	0	0	0	1	0	2
13	1	1	0	0	0	0	0	0	0	0	0	0
27	1	0	0	1	2	0	0	0	0	1	1	0
2	1	0	0	0	2	1	1	1	0	0	1	1
1	1	1	1	0	2	1	1	1	0	0	1	1
5	1	0	0	0	2	1	1	1	0	0	1	1
4	1	1	0	0	1	1	0	1	0	1	1	2
9	1	1	0	0	2	1	0	1	0	1	1	2
17	1	0	0	0	1	0	0	0	1	1	1	0
52	0	0	1	0	1	0	1	1	1	1	2	2
6	1	0	0	1	2	1	0	1	0	0	2	1
15	1	0	0	0	0	0	0	0	0	1	2	0
3	1	0	0	0	1	1	1	0	0	1	1	0
11	1	0	0	1	2	0	0	1	0	1	1	0
2	1	1	0	0	2	0	0	1	0	1	0	0
2	1	0	1	0	1	0	1	1	0	1	1	1
7	1	0	0	1	1	1	1	1	0	1	1	0
1	1	0	0	0	2	1	0	1	0	1	1	1
12	1	0	0	1	2	0	0	0	0	0	2	2
7	1	0	0	0	2	1	1	1	0	1	1	1
5	1	1	0	0	0	0	0	1	0	0	2	1
9	1	1	0	1	0	0	0	0	1	0	2	0
4	1	0	0	1	2	0	0	1	0	1	1	0
25	1	1	1	1	2	0	0	0	1	0	2	0
87	1	0	0	2	2	0	0	0	0	1	1	0
13	1	1	0	0	2	0	0	0	1	1	1	0
6	1	0	0	0	2	0	0	1	0	1	2	1
39	0	1	0	0	2	0	0	0	0	0	2	0
17	1	1	0	0	0	0	0	0	0	1	0	1
3	1	0	1	0	1	1	1	1	0	0	2	2
8	1	0	0	0	1	0	1	0	0	0	0	1
15	1	0	0	0	1	0	0	1	0	1	2	0
0	1	1	1	2	1	0	0	1	0	0	2	0
6	1	1	0	0	2	1	0	0	0	0	2	1
2	1	1	1	2	2	0	0	0	0	0	2	2
12	1	0	0	0	2	1	0	0	0	0	2	0
7	1	0	0	0	2	0	0	1	0	0	2	0
20	1	1	0	0	2	0	0	1	0	0	2	0
26	1	1	0	0	2	1	0	0	0	0	2	1
12	1	0	0	0	0	1	0	0	1	0	2	0
13	1	0	0	0	2	0	0	0	1	0	2	0
47	0	1	0	2	2	0	0	0	0	1	0	0
14	1	0	0	1	0	1	0	0	1	1	2	1
1	1	0	1	0	2	0	0	1	0	0	2	0
13	1	1	0	0	0	0	0	0	0	0	2	1
7	1	0	0	2	2	1	1	1	0	0	2	2
28	1	1	0	2	1	0	0	0	1	0	2	0
126	0	0	0	2	1	1	0	0	0	0	2	0
31	1	0	0	0	2	0	0	0	0	1	2	0
6	1	0	0	0	1	0	0	0	0	0	2	0
12	1	1	0	0	0	0	0	0	0	1	2	0
14	1	1	1	0	0	1	0	0	0	1	2	1
3	1	0	0	1	2	1	0	1	0	0	2	1
0	1	1	1	0	2	0	1	1	0	0	2	0
3	1	1	0	0	2	0	0	0	0	0	2	2
13	1	0	0	0	0	1	0	1	0	1	1	1
14	1	0	0	0	1	1	0	1	0	1	1	0
17	1	1	0	0	0	0	0	1	0	1	0	1
20	1	1	0	0	2	1	1	0	1	1	2	1
13	1	1	0	0	2	0	0	0	0	1	1	0
1	1	0	1	0	2	1	1	1	0	0	2	1
3	1	1	1	0	2	0	1	1	0	0	1	1
3	1	0	0	1	2	1	0	0	0	1	1	1
20	0	0	0	0	2	0	0	0	1	0	0	0
42	1	0	0	0	2	0	0	0	1	0	0	0
3	1	0	0	0	2	1	0	1	0	1	1	2
3	1	0	0	1	0	0	0	1	0	0	2	2
13	1	0	0	0	2	0	0	0	0	1	1	0
11	1	0	0	0	2	1	0	0	0	1	2	0
11	1	1	0	0	2	0	1	0	0	1	1	1
31	1	0	1	0	2	0	0	0	0	0	1	0
18	1	0	0	0	2	1	0	1	0	1	1	1
15	1	1	0	1	0	1	0	0	0	0	1	2
9	1	0	0	0	2	0	0	1	1	1	2	0
5	1	0	0	1	2	1	0	1	0	1	1	2
3	1	1	0	0	1	1	1	0	0	0	2	2
3	1	0	1	0	2	1	0	1	0	1	1	2
3	1	0	0	0	0	1	0	1	0	0	2	0
57	0	0	0	0	2	0	0	0	1	1	0	0
1	1	1	0	0	2	1	0	1	0	0	1	2
11	1	0	0	0	2	0	0	0	1	0	2	0
3	1	1	0	0	2	1	0	0	0	0	1	2
6	1	1	0	0	0	1	1	0	0	1	1	2
43	1	1	0	0	2	0	0	0	0	0	0	0
10	1	1	1	0	2	0	0	0	0	0	1	1
8	1	1	0	0	0	0	0	0	0	0	0	2
3	1	0	0	0	2	0	1	1	0	1	1	1
6	1	1	1	0	2	1	0	0	0	0	2	1
1	1	1	1	0	2	0	0	1	0	0	1	1
21	1	0	0	0	0	0	0	0	1	0	2	0
1	1	0	0	0	2	0	1	1	0	0	1	0
6	1	0	0	1	0	0	0	0	0	1	2	0
5	1	1	0	1	2	0	0	1	0	1	1	1
53	0	1	0	0	0	1	0	0	0	0	0	1
2	1	0	0	2	2	1	0	0	0	1	1	2
2	1	1	0	1	2	1	0	0	0	0	1	0
40	0	0	0	0	0	1	0	0	0	1	0	1
10	1	0	0	0	1	1	0	0	0	1	1	1
16	1	1	1	0	2	1	0	0	0	0	0	1
14	1	0	0	0	2	1	0	1	0	0	0	0
14	1	1	0	1	2	0	0	1	0	1	2	1
19	1	0	0	0	0	0	0	0	0	0	1	0
11	1	1	0	0	1	1	1	0	0	1	1	0
29	1	0	0	0	0	0	0	0	0	1	1	0
17	1	1	0	0	2	0	0	0	0	0	2	0
4	1	1	0	0	2	1	0	0	0	0	2	2
39	0	1	0	0	2	0	0	0	0	0	2	0
36	0	1	0	2	2	0	0	0	0	1	0	0
12	1	0	0	0	2	0	0	1	0	1	2	0
17	1	1	0	0	0	0	0	0	0	0	0	2
3	1	1	0	0	0	0	0	0	0	0	2	2
0	1	1	0	0	1	0	1	1	0	0	2	0
7	1	0	0	0	0	0	0	1	0	0	2	1
46	1	0	0	0	2	0	0	0	1	0	2	1
5	1	1	0	0	2	1	0	0	0	0	2	0
3	1	1	0	0	2	0	0	1	0	0	0	1
2	1	1	1	1	2	0	0	1	0	0	2	1
30	1	1	0	0	2	0	0	0	0	0	2	0
24	1	1	0	0	0	0	0	0	1	1	2	1
15	1	0	0	0	1	0	0	0	1	1	2	2
2	1	1	0	0	0	0	0	0	0	1	2	0
3	1	0	0	0	2	0	0	1	0	0	1	0
1	1	1	0	0	2	0	0	0	0	0	2	0
1	1	1	0	1	1	1	0	0	0	0	1	2
43	1	1	0	0	2	0	0	0	1	1	1	0
3	1	0	0	0	2	0	0	1	0	1	2	1
13	1	0	0	0	2	0	0	0	0	1	1	0
7	1	1	0	0	2	1	0	1	0	1	2	1
4	1	0	0	0	2	1	0	1	0	0	1	1
23	1	1	0	0	0	0	0	1	0	1	1	0
19	1	0	0	1	2	0	0	1	0	1	1	1
5	1	1	0	0	0	0	0	0	1	0	0	1
10	1	0	0	1	2	0	0	0	0	0	1	0
3	1	1	1	1	2	0	0	1	0	1	1	2
36	1	0	0	1	2	0	0	1	0	1	1	0
32	1	1	0	0	2	0	0	0	0	0	2	1
9	1	0	1	0	1	0	0	1	1	1	1	2
43	1	1	0	0	2	0	0	1	0	1	0	0
3	1	0	0	0	2	1	0	1	0	0	0	0
3	1	0	0	1	2	1	1	1	0	1	1	1
4	1	0	0	0	2	1	1	1	0	1	0	1
13	1	0	0	1	2	1	0	1	0	1	1	2
10	1	1	0	0	0	1	0	1	0	1	1	2
11	1	1	0	0	0	0	0	0	0	1	1	1
2	1	0	0	1	2	1	1	0	0	0	1	2
22	1	0	1	1	0	1	0	0	0	1	1	2
3	1	0	1	0	2	1	1	1	0	1	0	2
18	1	0	0	0	0	0	0	0	0	1	1	0
3	1	1	0	1	2	0	0	1	0	0	2	0
4	1	0	0	0	2	1	0	1	0	0	1	2
9	1	1	0	0	2	0	0	0	0	0	2	0
63	0	0	0	1	2	1	1	1	0	1	1	0
1	1	0	0	0	2	0	0	1	0	1	1	0
39	1	0	0	0	2	0	0	1	0	1	2	0
21	1	1	0	0	0	1	0	0	0	0	1	1
1	1	0	0	0	2	1	1	0	0	0	0	2
0	1	0	0	0	2	0	0	1	0	0	0	0
11	1	0	0	0	2	0	0	0	0	1	1	0
5	1	1	0	1	2	1	0	1	0	1	1	2
2	1	0	0	0	0	1	0	0	0	0	1	0
10	1	1	0	1	0	0	0	0	0	0	2	0
2	1	1	0	0	0	0	1	1	0	1	1	2
13	1	1	0	0	0	0	0	1	1	0	1	0
4	1	1	0	0	2	1	0	0	0	0	1	1
12	1	1	0	1	0	0	0	1	0	1	1	0
39	0	0	0	1	1	1	0	0	0	0	1	1
8	1	0	0	0	2	1	1	1	0	1	1	1
7	1	0	0	0	2	0	0	0	1	1	1	0
17	1	1	0	0	2	1	0	0	0	1	0	1
